# Supplementary material for: Assessment of Pesticide Residues and Dietary Risks in Ginseng from Northeastern China
Source: Foods. 2025 Apr 17;14(8):1381. doi: 10.3390/foods14081381 (PMC12026524; doi:10.3390/foods14081381)
Supplement: Supplementary file 1 [file foods-14-01381-s001.zip]

Archive with 1 entries (1 files):
- foods-3555418-supplementary.pdf
